# Supplementary material for: Comparing Prodrugs with Acyclovir for Treating Postherpetic Neuralgia among Herpes Zoster Patients: A Systematic Review and Meta-Analysis
Source: Healthcare (Basel). 2022 Jun 24;10(7):1181. doi: 10.3390/healthcare10071181 (PMC9322848; doi:10.3390/healthcare10071181)
Supplement: Supplementary file 1 [file healthcare-10-01181-s001.zip]

Archive with 1 entries (1 files):
- healthcare-1766158-supplementary.pdf
